# Supplementary material for: Fine-tuning wheat development for the winter to spring transition
Source: Plant Commun. 2025 Sep 5;6(11):101501. doi: 10.1016/j.xplc.2025.101501 (PMC12785163; doi:10.1016/j.xplc.2025.101501)
Supplement: Data S1. Supplemental Tables 1–5 [file mmc2.xlsx]

## Sheet: Supplementary Table 1
FT-B3 variants
allele	c.501T>G	c.299-106A>G	c.299-149T>C	c.298G>A	c.-152A>G	c.-338_-160del	c.-628A>G	c.-1152G>A	c.-1267G>A	c.-1311_-1310insAGGTAG	number of lines	predicted effect	example line
1	A	T	A	C	T	*	T	C	C	A	458		Cadenza
2	-	-	-	-	-	-	-	-	-	-	237	full deletion	Soissons
3	A	T	A	T	T	*	T	C	C	A	156	exon 3 missense	WATDE0532
4	A	C	A	C	T	*	T	C	C	A	99	intron variant	WATDE0002
5	A	T	A	C	T	*	C	C	C	A	25	promoter variant	WATDE0076
6	C	T	G	C	C	*	T	T	T	ACTACCT	15	promoter and intron variants	WATDE0323
7	A	T	A	C	T	*	T	C	-	A	17	distal promoter deletion	WATDE0113
8	A	T	A	C	-	-	T	C	C	A	4	proximal promoter deletion	WATDE0064
Sequence of promoter deletion
TCGCCCACAATTCACAAGCTTGTTCCAGTATACCACAGCCATGCTAATGATCGGATGGCTTAAGCATGCATGTCGAAATATCTACGGCCCGACTACTCCATAAAGTTCAGGATCTAATCGACGAATATCAAAGACGTTACGTGTATACAGGTGACACAGAACATGACGCTAGTATCAA

## Sheet: Supplementary Table 2
Primer name	Sequence 5'-3'	Direction	Allelic (varient) target	Ref cultivars	Varient cultivars
Del-R	GAAATTGTGTCGCACATCTGG	anti-sense	Full gene deletion	Solstice, Malacca	Buster, Robigus
Del-F	GGATCCATTGGTTGTGGCT	sense	Full gene deletion
E3-WT	GAAGGTGACCAAGTTCATGCTGTTATGCATGACATCATACC	anti-sense	E3 Missense, 623 bp from TSS (H3)	Cadenza	WATDE0532
E3-M	GAAGGTCGGAGTCAACGGATTGTTATGCATGACATCATACT	anti-sense	E3 Missense, 623 bp from TSS (H3)
E3-C	TATCTCCACTCCTGTGTAG	sense	E3 Missense, 623 bp from TSS (H3)
H4-F	CTTTCCCTCAAACGACTCGA.	sense	Intron variant, 1045 bp from TSS (H4)	Chinese Spring	WATDE0801, WATDE0002
H4-R	GAAATTGTGTCGCACATCTGG	anti-sense	Intron variant, 1045 bp from TSS (H4)

## Sheet: Supplementary Table 3
Primer name	Gene Name	Direction	Sequence 5'-3'	Function	Ref, allele or modification
REF1	TraesCS5A02G015600	sense	TCTAAATGTCCAGGAAGCTGTTA	qPCR	Borrill et al., 2016
REF1	TraesCS5A02G015600	Anti-sense	CCTGTGGTGCCCAACTATT	qPCR	Borrill et al., 2016
FT-B3	TraesCS1B02G351100	sense	GGATCCATTGGTTGTGGCT	qPCR
FT-B3	TraesCS1B02G351100	Anti-sense	CCAATATCAGGGTATAGAGG	qPCR
PCF-A5	TraesCS3A02G140100	sense	CGTTTGGTTGGTTGGTCGAT	qPCR
PCF-A5	TraesCS3A02G140100	Anti-sense	TCAACTACACCTAATGCAA	qPCR
CCA1	TraesCS7A02G299400	sense	CCTGGAATTGGAGATGGAGA	qPCR	Shaw et al., 2012
CCA1	TraesCS7A02G299400	Anti-sense	TGAGCATGGCTTCTGATTTG	qPCR	Shaw et al., 2012
TOC1	TraesCS6B02G253900	sense	GCAGCACTTGCAAAATTCAG	qPCR
TOC1	TraesCS6B02G253900	Anti-sense	GTGCTAATTATATCTGTGTTGCTTGC	qPCR
miRNA319	ENSRNA050023569	sense	GCTCTCTTCAGTCCACTCTCA	qPCR	Yang et al., 2013
miRNA319	ENSRNA050023569	Anti-sense	CACCCTTCAGTCCAACCACAA	qPCR	Yang et al., 2013
PCF-A5	TraesCS3A02G140100	sense	ATGGGCGACGCCGGCCAGTCC	Cloning
PCF-A5	TraesCS3A02G140100	Anti-sense	TCAGTGGTGGGAAGCCGAGGA	Cloning
FT-B1	TraesCS7B02G013100	sense	GTCGTTCGGGCAGGAG	qPCR	Shaw et al, 2012, Plant J
FT-B1	TraesCS7B02G013100	Anti-sense	TGGAAGAGTACGAGCACGA	qPCR	Shaw et al, 2012, Plant J

## Sheet: Supplementary Table 4 
Line ID	Collection	Target gene	Allele	Predicted FT-B3	Predicted PCF-A5	Predicted PCF-B5	Predicted PPD1 allele
Cadenza	Cadenza TILLING	N/A	N/A	Ref	Ref	Ref	Sensitive
Cadenza0790	Cadenza TILLING	FT-B3 (TraesCS1B02G351100)	missense variant (C>T, exon 4)	missense	Ref	Ref	Sensitive
Cadenza0160	Cadenza TILLING	FT-B3 (TraesCS1B02G351100)	splice site mutation (G>A, intron 2	splice	Ref	Ref	Sensitive
Cadenza0491	Cadenza TILLING	PCF-A5 (TraesCS3A02G140100)	Stop (Gln355>*)	Ref	Stop	Ref	Sensitive
Cadenza1025	Cadenza TILLING	PCF-A5 (TraesCS3A02G140100)	Stop (Gln283>*)	Ref	Stop	Ref	Sensitive
Cadenza1211	Cadenza TILLING	PCF-B5 (TraesCS3B02G164500)	Stop (Trp320>*)	Ref	Ref	Stop	Sensitive
Cadenza1762	Cadenza TILLING	PCF-B5 (TraesCS3B02G164500)	Stop (Trp149>*)	Ref	Ref	Stop	Sensitive
Cadenza0594	Cadenza TILLING	PCF-D5 (TraesCS3D02G146900)	Stop (Trp321>*)	Ref	Ref	Ref	Sensitive
Cadenza0635	Cadenza TILLING	PCF-A5 (TraesCS3A02G140100)	missense variant (P375L)	Ref	Missense	Ref	Sensitive
WATDE0036	WatSeq	PCF-A5 (TraesCS3A02G140100)	CAC>CAG (His283Gln)	Ref	Missense	Ref	Probably insensitive (A-genome)
WATDE0291	WatSeq	PCF-A5 (TraesCS3A02G140100)	CAC>CAG (His283Gln)	Ref	Missense	Ref	Probably insensitive (A-genome)
WATDE1030	WatSeq	PCF-A5 (TraesCS3A02G140100)	CAG>CAC (Gln284His)	synonymous_variant	Missense	Missense	Probably isensitive (B-genome)
WATDE0150	WatSeq	PCF-B5 (TraesCS3B02G164500)	AAC>AAG (Asn142Lys), CAA>CAT (Gln400His)	synonymous_variant	Ref	Missense	Probably isensitive (B-genome)
WATDE0312	WatSeq	PCF-B5 (TraesCS3B02G164500)	AAC>AAG (Asn142Lys), CAA>CAT (Gln400His)	synonymous_variant	Missense	Missense	Sensitive
WATDE0185	WatSeq	PCF-B5 (TraesCS3B02G164500)	CAA>CAT (Gln400His), CAA>CAT (Gln400His)	synonymous_variant	Ref	Missense	Probably insensitive (A-genome)
WATDE1035	WatSeq	PCF-A5 (TraesCS3A02G140100)	CAG>CAC (Gln284His)	synonymous_variant	missense_variant	Missense	Probably insensitive (B-genome)
WATDE0002	WatSeq	FT-B3 (TraesCS1B02G351100)	Intron variant (H4), c.299-106A>G	synonymous_variant	Ref	Missense	Probably insensitive (B-genome)
WATDE0801	WatSeq	FT-B3 (TraesCS1B02G351100)	Intron variant (H4), c.299-106A>G	synonymous_variant	Ref	Ref	Sensitive
WATDE0010	WatSeq	FT-B3 (TraesCS1B02G351100)	Intron variant (H4), c.299-106A>G	synonymous_variant	Ref	Missense	Sensitive
WATDE0396	WatSeq	FT-B3 (TraesCS1B02G351100)	Promoter variant (H5), c.-628A>G	stop_gained	Ref	Missense	Probably insensitive (B-genome)
WATDE0064	WatSeq	FT-B3 (TraesCS1B02G351100)	Proximal promoter deletion (H8), c.-152A>G, c.-338_-160del	synonymous_variant	Ref	Missense	Probably insensitive (B-genome)
WATDE0532	WatSeq	FT-B3 (TraesCS1B02G351100)	E3 missense (H3), c.298G>A	splice_region_variant	Ref	Missense	Sensitive
Fielder	N/A	N/A	N/A	N/A	N/A	N/A	N/A
OX3.05	N/A	FT-B3 (TraesCS1B02G351100)	Over-expression of FT-B3 in Fielder background	OX	N/A	N/A	N/A
OX15.01	N/A	FT-B3 (TraesCS1B02G351100)	Over-expression of FT-B3 in Fielder background	OX	N/A	N/A	N/A
OX1.01	N/A	FT-B3 (TraesCS1B02G351100)	Over-expression of FT-B3 in Fielder background	OX	N/A	N/A	N/A
OX12.01	N/A	FT-B3 (TraesCS1B02G351100)	Over-expression of FT-B3 in Fielder background	OX	N/A	N/A	N/A
OX11.01	N/A	FT-B3 (TraesCS1B02G351100)	Over-expression of FT-B3 in Fielder background	OX	N/A	N/A	N/A
OX11.02	N/A	FT-B3 (TraesCS1B02G351100)	Over-expression of FT-B3 in Fielder background	OX	N/A	N/A	N/A

## Sheet: Supplementary Table 5
PCF-A5 variants
allele	c.983C>T	c.852G>C	c.849C>G	c.67G>T	number of lines	predicted effect	example line
1	G	C	G	C	1038		Chinese spring
2	G	C	C	C	6	missense	WATDE0291
3	G	C	G	A	4	missense	WATDE0520
4	G	G	G	C	4	missense	WATDE1029
5	G	C	G	-	1	shift reading frame	spelt
6	A	C	G	C	1	missense	WATDE0423
7	-	C	G	C	1	shift reading frame	Ergo
PCF-B5 variants
allele	c.132G>T	c.426C>G	c.705G>A	c.849C>G	c.1200A>T	c.1344C>A	number of lines	predicted effect	example line
1	G	C	G	C	A	C	184		Chinese spring
2	G	G	A	C	T	C	843	missense	Alba
3	G	G	A	C	T	A	5	missense	WATDE0236
4	G	G	A	G	T	C	4	missense	WATDE0409
5	G	-	A	C	T	C	2	shift reading frame	WATDE0747
6	T	C	G	C	A	C	2	missense	WATDE0200
7	G	G	-	C	T	C	1	shift reading frame	WATDE0115
8	-	-	-	-	-	C	1	deletion	Ergo
